# Supplementary material for: Environmental assessment of Obstacle Limitation Surfaces (OLS) in airports using geographic information technologies
Source: PLoS One. 2020 Feb 26;15(2):e0229378. doi: 10.1371/journal.pone.0229378 (PMC7043766; doi:10.1371/journal.pone.0229378)
Supplement: S1 Data — (XLSX) [file pone.0229378.s001.xlsx]

## Sheet: Vulnerability Calculation
																						Vulnerability Height								Annual Growth
Point	Punto_N	x	y	Height	Surface Height	Vulnerability Height	H2011	H2012	Difference	H2013	Difference	H2014	Difference	H2015	Difference	H2016	Difference	H2017	Difference	Type	Species	2010	2011	2012	2013	2014	2015	2016	2017	2010 - 11	2011 - 12	2012 - 13	2013 - 14	2014 - 15	2015 - 16	2016 - 17
11	1	425436	4.57319e+06	19.4852	15.0508	4.43445	19.4852	10.0089	-9.4763	13.021	3.0121	13.756	0.735	14.5214	0.7654	14.9995	0.4781	10.228	-4.7715	Árbol	ARBOL PODADO CRITICO	4.43445	4.43445	-5.04185	-2.02975	-1.29475	-0.529351	-0.0512507	-4.82275	0	-9.4763	3.0121	0.735	0.7654	0.4781	-4.7715
99	2	425254	4.5734e+06	9.15	10.1	-0.384	7.5155	7.956	0.4405	8.265	0.309	8.398	0.133	8.569	0.171	8.842	0.273	9.15	0.308	Árbol		-0.95	-2.5845	-2.144	-1.835	-1.702	-1.531	-1.258	-0.95	-1.6345	0.4405	0.309	0.133	0.171	0.273	0.308
1206	3	425176	4.57181e+06	10.28	9.53	3.629	10.1594	7.8155	-2.3439	8.481	0.6655	9.26	0.779	9.7887	0.5287	10.28	0.4913	10.794	0.514	Árbol		0.75	0.6294	-1.7145	-1.049	-0.27	0.2587	0.75	1.264	-0.1206	-2.3439	0.6655	0.779	0.5287	0.4913	0.514
1220	4	425371	4.5719e+06	11.2889	12.01	-0.722	10.984	11.019	0.035	11.09	0.071	11.19	0.1	11.2889	0.0989	11.2889	0.111	11.2889	0	Árbol	eucaliptus	-0.7211	-1.026	-0.991	-0.92	-0.82	-0.7211	-0.7211	-0.7211	-0.3049	0.035	0.071	0.1	0.0989	0	0
1341	5	422569	4.57051e+06	9.34	9.16	0.18	9.34	7.9624	-1.3776	9.055	1.0926	7.928	-1.127	5.393	-2.535	5.393	0	5.393	0	Árbol		0.18	0.18	-1.1976	-0.105	-1.232	-3.767	-3.767	-3.767	0	-1.3776	1.0926	-1.127	-2.535	0	0
1368	6	423287	4.57031e+06	11.389	16.37	-4.98	10.2891	10.6106	0.3215	10.842	0.2314	11.032	0.09	11.122	0.1	11.1514	0.0294	11.389	0.2376	Árbol	palmera	-4.981	-6.0809	-5.7594	-5.528	-5.338	-5.248	-5.2186	-4.981	-1.0999	0.3215	0.2314	0.19	0.09	0.0294	0.2376
1373	7	423124	4.57024e+06	12.875	18.71	-5.831	11.315	12.5588	1.2438	12.589	0.0302	12.717	0.128	12.717	0	12.875	0.158	12.875	0	Árbol		-5.835	-7.395	-6.1512	-6.121	-5.993	-5.993	-5.835	-5.835	-1.56	1.2438	0.0302	0.128	0	0.158	0
1396	8	422336	4.57079e+06	9.5175	5.0646	4.4529	9.5175	4.718	-4.7995	6.204	1.486	6.446	0.242	6.6924	0.2464	6.9464	0.254	7.0204	0.074	Árbol	pino aeropuerto podados	4.4529	4.4529	-0.346598	1.1394	1.3814	1.6278	1.8818	1.9558	0	-4.7995	1.486	0.242	0.2464	0.254	0.074
1397	9	422329	4.57079e+06	6.747	5.19452	1.55248	6.747	4.947	-1.8	5.117	0.17	6.053	0.936	6.153	0.1	6.353	0.2	6.553	0.2	Árbol	pino aeropuerto podados	1.55248	1.55248	-0.24752	-0.07752	0.85848	0.95848	1.15848	1.35848	0	-1.8	0.17	0.936	0.1	0.2	0.2
1423	10	424500	4.57421e+06	14.81			13.917	14.019	0.102	14.215	0.196	14.458	0.243	14.602	0.144	14.81	0.208	15.036	0.226	Árbol		14.81	13.917	14.019	14.215	14.458	14.602	14.81	15.036	-0.893	0.102	0.196	0.243	0.144	0.208	0.226
1424	11	424481	4.57421e+06	9.906	17.46	-7.553	14.0125	14.215	0.2025	10.159	-4.056	10.463	0.304	10.463	0	10.463	0	9.906	-0.557	Árbol		-7.554	-3.4475	-3.245	-7.301	-6.997	-6.997	-6.997	-7.554	4.1065	0.2025	-4.056	0.304	0	0	-0.557
1434	12	424553	4.57461e+06	20.561	21.0603	0.499324	21.156	21.489	0.333	21.789	0.3	21.998	0.209	22.214	0.216	22.524	0.31	22.78	0.256	Árbol		-0.499324	0.095676	0.428676	0.728676	0.937676	1.15368	1.46368	1.71968	0.595	0.333	0.3	0.209	0.216	0.31	0.256
1613	13	424471	4.57187e+06	13.842	23.465	9.62299	13.842	14.022	0.18	14.335	0.313	14.598	0.263	14.784	0.186	15.0787	0.2947	15.177	0.0983	Árbol		-9.62299	-9.62299	-9.44299	-9.12999	-8.86699	-8.68099	-8.38629	-8.28799	0	0.18	0.313	0.263	0.186	0.2947	0.0983
1627	14	425185	4.57364e+06	12.876	20.7747	7.89873	12.53	13.1273	0.5973	13.345	0.2177	13.345	0	13.345	0	13.5098	0.1648	13.5098	0	Árbol		-7.89873	-8.24473	-7.64743	-7.42973	-7.42973	-7.42973	-7.26493	-7.26493	-0.346	0.5973	0.2177	0	0	0.1648	0
1790	15	425609	4.57346e+06	11.979	13.0262	1.04722	11.536	11.698	0.162	11.985	0.287	12.115	0.13	12.242	0.127	12.336	0.094	12.459	0.123	Árbol		-1.04722	-1.49022	-1.32822	-1.04122	-0.91122	-0.78422	-0.69022	-0.56722	-0.443	0.162	0.287	0.13	0.127	0.094	0.123
1811	16	425441	4.57225e+06	16.709	15.9824	0.726604	16.197	16.9039	0.7069	17.074	0.1701	17.126	0.052	17.3239	0.1979	17.3239	0	17.3239	0	Árbol		0.726604	0.214604	0.921504	1.0916	1.1436	1.3415	1.3415	1.3415	-0.512	0.7069	0.1701	0.052	0.1979	0	0
4055	17	418187	4.57635e+06	159.026	141.072	17.9543	158.875	159.026	0.151	159.136	0.11	159.198	0.062	159.258	0.06	159.368	0.11	159.412	0.044	Árbol		17.9543	17.8033	17.9543	18.0643	18.1263	18.1863	18.2963	18.3403	-0.151	0.151	0.11	0.062	0.06	0.11	0.044
4056	18	418183	4.57634e+06	159.298	140.768	18.5304	158.979	159.084	0.105	159.199	0.115	159.314	0.115	159.482	0.168	159.684	0.202	159.868	0.184	Árbol		18.5304	18.2114	18.3164	18.4314	18.5464	18.7144	18.9164	19.1004	-0.319	0.105	0.115	0.115	0.168	0.202	0.184
4057	19	418176	4.57634e+06	158.795	140.97	17.8248	158.795	158.925	0.13	159.074	0.149	159.209	0.135	159.344	0.126	159.489	0.145	159.647	0.158	Árbol		17.8248	17.8248	17.9548	18.1038	18.2388	18.3738	18.5188	18.6768	0	0.13	0.149	0.135	0.135	0.145	0.158
4058	20	418171	4.57636e+06	159.775	141.849	17.9257	159.775	159.838	0.063	159.933	0.095	159.996	0.063	160.085	0.089	160.151	0.066	160.229	0.078	Árbol		17.9257	17.9257	17.9887	18.0837	18.1467	18.2357	18.3017	18.3797	0	0.063	0.095	0.063	0.089	0.066	0.078
4059	21	418166	4.57635e+06	157.62	141.765	15.8555	157.62	157.776	0.156	157.92	0.144	158.092	0.172	158.248	0.156	158.384	0.136	158.499	0.115	Árbol		15.8555	15.8555	16.0115	16.1555	16.3275	16.4835	16.6195	16.7345	0	0.156	0.144	0.172	0.156	0.136	0.115
4060	22	418141	4.57636e+06	158.045	142.93	15.1154	157.85	158.247	0.3969	158.479	0.2319	159.054	0.575	159.246	0.192	159.403	0.157	159.598	0.195	Árbol		15.1154	14.9206	15.3175	15.5494	16.1244	16.3164	16.4734	16.6684	-0.1948	0.3969	0.2319	0.575	0.192	0.157	0.195
4061	23	418107	4.57639e+06	157.164	145.242	11.9217	157.164	157.22	0.056	157.295	0.075	157.339	0.044	157.398	0.059	157.445	0.047	157.514	0.069	Árbol		11.9217	11.9217	11.9777	12.0527	12.0967	12.1557	12.2027	12.2717	0	0.056	0.075	0.044	0.059	0.047	0.069
4062	24	418091	4.5764e+06	158.486	146.21	12.2759	158.486	158.613	0.127	158.751	0.138	158.845	0.094	158.965	0.12	159.068	0.103	159.196	0.128	Árbol		12.2759	12.2759	12.4029	12.5409	12.6349	12.7549	12.8579	12.9859	0	0.127	0.138	0.094	0.12	0.103	0.128
4063	25	418084	4.57642e+06	161.779	147.08	14.699	161.779	161.849	0.0698	161.869	0.0202	161.984	0.115	162.078	0.094	162.147	0.069	162.198	0.051	Árbol		14.699	14.699	14.7688	14.789	14.904	14.998	15.067	15.118	0	0.0698	0.0202	0.115	0.094	0.069	0.051
4064	26	418072	4.57642e+06	161.938	147.403	14.5347	161.628	161.78	0.152	161.99	0.2096	162.314	0.178	162.492	0.178	162.599	0.107	162.658	0.059	Árbol		14.5347	14.2247	14.3767	14.5863	14.9107	15.0887	15.1957	15.2547	-0.31	0.152	0.2096	0.3244	0.178	0.107	0.059
4065	27	418069	4.57644e+06	162.77	148.166	14.6042	162.77	162.826	0.056	162.915	0.089	162.971	0.056	163.027	0.036	163.089	0.062	163.153	0.064	Árbol		14.6042	14.6042	14.6602	14.7492	14.8052	14.8612	14.9232	14.9872	0	0.056	0.089	0.056	0.056	0.062	0.064
4066	28	418055	4.57644e+06	164.773	148.791	15.9817	164.773	164.995	0.222	165.148	0.153	165.332	0.184	165.489	0.157	165.645	0.156	165.928	0.283	Árbol		15.9817	15.9817	16.2037	16.3567	16.5407	16.6977	16.8537	17.1367	0	0.222	0.153	0.184	0.157	0.156	0.283
4080	29	418289	4.57629e+06	149.551	135.444	14.107	150.841	150.918	0.077	150.989	0.071	151.056	0.067	151.126	0.07	151.187	0.061	151.256	0.069	Árbol		14.107	15.3974	15.4744	15.5454	15.6124	15.6824	15.7434	15.8124	1.2904	0.077	0.071	0.067	0.07	0.061	0.069
5054	30	423033	4.57069e+06	11.3422	11.3331	0.0091397	11.3422	11.5652	0.223	11.814	0.2488	12.014	0.2	12.196	0.182	12.387	0.191	12.68	0.293	Árbol		0.0091397	0.0091397	0.23214	0.48094	0.68094	0.86294	1.05394	1.34694	0	0.223	0.2488	0.2	0.182	0.191	0.293
5055	31	423085	4.57067e+06	11.9863	15.3601	3.37384	11.9863	12.256	0.2697	12.589	0.333	12.901	0.312	13.12	0.219	13.365	0.245	13.612	0.247	Árbol		-3.37384	-3.37384	-3.10414	-2.77114	-2.45914	-2.24014	-1.99514	-1.74814	0	0.2697	0.333	0.312	0.219	0.245	0.247
5057	32	422472	4.57047e+06	7.1764	6.71796	0.458436	6.995	7.1764	0.1814	7.374	0.1976	7.554	0.18	7.698	0.144	7.845	0.147	7.965	0.12	Árbol		0.458436	0.277036	0.458436	0.656036	0.836036	0.980036	1.12704	1.24704	-0.1814	0.1814	0.1976	0.18	0.144	0.147	0.12
5066	33	422473	4.57047e+06	7.9195	6.75011	1.16939	7.9195	8.014	0.0945	8.142	0.128	8.215	0.073	8.298	0.083	8.374	0.076	8.459	0.085	Árbol		1.16939	1.16939	1.26389	1.39189	1.46489	1.54789	1.62389	1.70889	0	0.0945	0.128	0.073	0.083	0.076	0.085
5068	34	422477	4.57042e+06	13.668	13.4505	0.217467	13.668	14.3805	0.7125	14.509	0.1285	14.747	0.238	14.747	0	15.068	0.321	15.168	0.1	Árbol		0.217467	0.217467	0.929967	1.05847	1.29647	1.29647	1.61747	1.71747	0	0.7125	0.1285	0.238	0	0.321	0.1
5079	35	422310	4.57079e+06	6.2829	6.48147	0.198571	6.2829	6.3085	0.0256	6.74	0.4315	6.941	0.201	6.941	0	7.036	0.095	7.083	0.047	Árbol	pino aeropuerto	-0.198571	-0.198571	-0.172971	0.258529	0.459529	0.459529	0.554529	0.601529	0	0.0256	0.4315	0.201	0	0.095	0.047
5080	36	422303	4.57076e+06	6.824	5.91074	0.91326	6.6827	6.8963	0.2136	7.19	0.2937	7.342	0.152	7.342	0	7.46	0.118	7.526	0.066	Árbol	pino aeropuerto	0.91326	0.77196	0.98556	1.27926	1.43126	1.43126	1.54926	1.61526	-0.1413	0.2136	0.2937	0.152	0	0.118	0.066
5087	37	421647	4.57042e+06	17.5452	20.6914	3.14624	17.5452	17.9685	0.4233	18.069	0.1005	18.152	0.083	18.384	0.232	18.4312	0.0472	18.512	0.0808	Árbol		-3.14624	-3.14624	-2.72294	-2.62244	-2.53944	-2.30744	-2.26024	-2.17944	0	0.4233	0.1005	0.083	0.232	0.0472	0.0808
5100	38	423436	4.57059e+06	8.3001	14.6052	6.30515	8.3001	8.7977	0.4976	9.261	0.4633	9.521	0.26	9.745	0.224	9.884	0.139	9.996	0.112	Árbol		-6.30515	-6.30515	-5.80755	-5.34425	-5.08425	-4.86025	-4.72125	-4.60925	0	0.4976	0.4633	0.26	0.224	0.139	0.112
5101	39	423204	4.5705e+06	9.086	17.7412	8.65516	8.9506	9.1612	0.2106	9.427	0.2658	9.649	0.222	9.984	0.335	9.984	0	10.114	0.13	Árbol	pino zona militar	-8.65516	-8.79056	-8.57996	-8.31416	-8.09216	-7.75716	-7.75716	-7.62716	-0.1354	0.2106	0.2658	0.222	0.335	0	0.13
5189	40	423593	4.5708e+06	14.5915	21.8309	7.23937	14.452	14.5915	0.1395	14.711	0.1195	14.834	0.123	14.963	0.129	15.089	0.126	15.233	0.144	Árbol		-7.23937	-7.37887	-7.23937	-7.11987	-6.99687	-6.86787	-6.74187	-6.59787	-0.1395	0.1395	0.1195	0.123	0.129	0.126	0.144
5218	41	421904	4.57054e+06	12.0776	14.9931	2.9155	12.0776	12.189	0.1114	12.298	0.109	12.427	0.129	12.601	0.174	12.74	0.139	12.896	0.156	Árbol		-2.9155	-2.9155	-2.8041	-2.6951	-2.5661	-2.3921	-2.2531	-2.0971	0	0.1114	0.109	0.129	0.174	0.139	0.156
5219	42	422414	4.57052e+06	11.4236	5.8244	5.5992	11.289	11.4236	0.1346	11.58	0.1564	11.725	0.145	11.889	0.164	12.068	0.179	12.159	0.091	Árbol		5.5992	5.4646	5.5992	5.7556	5.9006	6.0646	6.2436	6.3346	-0.1346	0.1346	0.1564	0.145	0.164	0.179	0.091
5233	43	425021	4.57148e+06	17.62	22.9305	5.3105	17.103	17.224	0.121	17.358	0.134	17.498	0.14	17.635	0.137	17.77	0.135	17.889	0.119	Árbol		-5.3105	-5.8275	-5.7065	-5.5725	-5.4325	-5.2955	-5.1605	-5.0415	-0.517	0.121	0.134	0.14	0.137	0.135	0.119
5237	44	425119	4.57199e+06	10.0215	4.77	5.2515	9.498	9.622	0.124	9.741	0.119	9.884	0.143	10.021	0.137	10.1356	0.1146	10.225	0.0894	Árbol		5.2515	4.728	4.852	4.971	5.114	5.251	5.3656	5.455	-0.5235	0.124	0.119	0.143	0.137	0.1146	0.0894
5239	45	425212	4.57199e+06	7.597	6.5366	1.0604	7.4542	7.597	0.1428	7.854	0.257	8.055	0.201	8.365	0.31	8.526	0.161	8.731	0.205	Árbol		1.0604	0.9176	1.0604	1.3174	1.5184	1.8284	1.9894	2.1944	-0.1428	0.1428	0.257	0.201	0.31	0.161	0.205
5246	46	425018	4.57156e+06	12.419	11.7794	0.6396	12.3509	12.773	0.4221	12.893	0.12	13.024	0.131	13.184	0.16	13.5594	0.3754	13.794	0.2346	Masa de árboles	ARBOL GLORIETA PLAYA	0.6396	0.5715	0.9936	1.1136	1.2446	1.4046	1.78	2.0146	-0.0681	0.4221	0.12	0.131	0.16	0.3754	0.2346
5247	47	424993	4.57155e+06	11.3852	12.0023	0.6171	11.3852	11.502	0.1168	11.517	0.015	11.815	0.298	11.815	0	11.964	0.149	12.036	0.072	Árbol		-0.6171	-0.6171	-0.5003	-0.4853	-0.1873	-0.1873	-0.0383	0.0337	0	0.1168	0.015	0.298	0	0.149	0.072
5248	48	424993	4.57153e+06	9.9705	17.7581	7.7876	9.9705	10.0698	0.0993	10.189	0.1192	10.268	0.079	10.398	0.13	10.521	0.123	10.635	0.114	Árbol		-7.7876	-7.7876	-7.6883	-7.5691	-7.4901	-7.3601	-7.2371	-7.1231	0	0.0993	0.1192	0.079	0.13	0.123	0.114
5252	49	425017	4.57194e+06	4.5471	2.51	2.0371	4.264	4.31	0.046	4.362	0.052	4.457	0.095	4.49	0.033	4.521	0.031	4.547	0.026	Árbol		2.0371	1.754	1.8	1.852	1.947	1.98	2.011	2.037	-0.2831	0.046	0.052	0.095	0.033	0.031	0.026
5253	50	425061	4.57195e+06	7.3654	3.3946	3.9708	7.078	7.145	0.067	7.198	0.053	7.244	0.046	7.274	0.03	7.322	0.048	7.365	0.043	Árbol		3.9708	3.6834	3.7504	3.8034	3.8494	3.8794	3.9274	3.9704	-0.2874	0.067	0.053	0.046	0.03	0.048	0.043
5269	51	425058	4.57197e+06	8.111	3.5119	4.5991	7.9391	8.5601	0.621	8.56	-0.0001	8.56	0	8.56	0	8.56	0		150.529	Árbol		4.5991	4.4272	5.0482	5.0481	5.0481	5.0481	5.0481	-3.5119	-0.1719	0.621	-0.0001	0	0	0	-8.56
5286	52	418088	4.57641e+06	158.743	146.413	12.3301	158.743	158.805	0.062	158.845	0.04	158.899	0.054	158.936	0.037	159.036	0.1	159.089	0.053	Árbol		12.3301	12.3301	12.3921	12.4321	12.4861	12.5231	12.6231	12.6761	0	0.062	0.04	0.054	0.037	0.1	0.053
5287	53	418147	4.57638e+06	154.55	143.406	11.1435	155.188	155.248	0.06	155.335	0.087	155.405	0.07	155.495	0.09	155.591	0.096	155.684	0.093	Árbol		11.1435	11.7815	11.8415	11.9285	11.9985	12.0885	12.1845	12.2775	0.638	0.06	0.087	0.07	0.09	0.096	0.093
5288	54	418272	4.57629e+06	145.917	135.977	9.94046	145.68	146.051	0.371	146.598	0.5473	146.986	0.388	147.324	0.338	147.533	0.209	147.793	0.26	Árbol		9.94046	9.70316	10.0742	10.6215	11.0095	11.3475	11.5565	11.8165	-0.2373	0.371	0.5473	0.388	0.338	0.209	0.26
5289	55	418269	4.57629e+06	145.404	135.991	9.41324	145.248	145.48	0.2322	145.906	0.426	146.405	0.499	146.822	0.417	147.145	0.323	147.597	0.452	Árbol		9.41324	9.25704	9.48924	9.91524	10.4142	10.8312	11.1542	11.6062	-0.1562	0.2322	0.426	0.499	0.417	0.323	0.452
5290	56	418276	4.57628e+06	145.567	135.374	10.1933	145.473	145.651	0.178	146.002	0.351	146.441	0.439	147.117	0.676	147.117	0	147.117	0	Árbol		10.1933	10.0993	10.2773	10.6283	11.0673	11.7433	11.7433	11.7433	-0.094	0.178	0.351	0.439	0.676	0	0
5291	57	418283	4.57625e+06	144.195	134.189	10.0058	144.038	144.25	0.2116	144	-0.25	145.827	1.827	145.827	0	145.827	0	145.827	0	Árbol		10.0058	9.8492	10.0608	9.8108	11.6378	11.6378	11.6378	11.6378	-0.1566	0.2116	-0.25	1.827	0	0	0
5298	58	418196	4.57634e+06	158.159	140.511	17.6483	158.159	158.159	0	158.239	0.08	158.239	0	158.239	0	158.239	0	158.239	0	Árbol		17.6483	17.6483	17.6483	17.7283	17.7283	17.7283	17.7283	17.7283	0	0	0.08	0	0	0	0
5346	59	424483	4.57438e+06	15.156	16.2019	1.04592	13.982	15.2201	1.2381	16.24	1.0199	16.24	0	16.24	0	16.24	0	16.24	0	Árbol		-1.04592	-2.21992	-0.981822	0.038078	0.038078	0.038078	0.038078	0.038078	-1.174	1.2381	1.0199	0	0	0	0
5354	60	423514	4.57078e+06	11.84	12.4336	0.593579	11.7747	11.84	0.0653	11.952	0.112	11.952	0	11.952	0	11.952	0	11.952	0.457	Árbol		-0.593579	-0.658879	-0.593579	-0.481579	-0.481579	-0.481579	-0.481579	-0.481579	-0.0653	0.0653	0.112	0	0	0	0
5409	61	423152	4.57058e+06	11.681	16.7033	5.0223	11.681	12.6659	0.9849	12.296	-0.3699	12.311	0.015	12.331	0.02	12.331	0	12.409	0.078	Árbol		-5.0223	-5.0223	-4.0374	-4.4073	-4.3923	-4.3723	-4.3723	-4.2943	0	0.9849	-0.3699	0.015	0.02	0	0.078
5412	62	422604	4.57046e+06	13.9562	15.5925	1.63627	13.9562	14.1631	0.2069	14.163	-0.0001	14.163	0	14.211	0.048	14.3151	0.1041	14.451	0.1359	Árbol	pinos viejos zona militar	-1.63627	-1.63627	-1.42937	-1.42947	-1.42947	-1.38147	-1.27737	-1.14147	0	0.2069	-0.0001	0	0.048	0.1041	0.1359
5481	63	425726	4.57357e+06	15.1524	16.1019	0.94948	14.958	15.1524	0.1944	13.69	-1.4624	13.75	0.06	13.94	0.19	14.251	0.311	14.467	0.216	Masa de árboles	arboles perking mirador aviones	-0.94948	-1.14388	-0.94948	-2.41188	-2.35188	-2.16188	-1.85088	-1.63488	-0.1944	0.1944	-1.4624	0.06	0.19	0.311	0.216
5482	64	425851	4.5734e+06	15.836	17.0423	1.20634	15.673	15.836	0.163	16.18	0.344	16.18	0	16.372	0.192	16.6376	0.2656	16.684	0.0464	Masa de árboles	arboles perking mirador aviones	-1.20634	-1.36934	-1.20634	-0.86234	-0.86234	-0.67034	-0.40474	-0.35834	-0.163	0.163	0.344	0	0.192	0.2656	0.0464
5486	65	425338	4.57218e+06	17.5983	13.22	4.3783	17.369	17.5983	0.2293	17.699	0.1007	17.8565	0.1575	17.945	0.0885	18.179	0.234	18.674	0.495	Masa de árboles	ARBOLES ENORMES 25L	4.3783	4.149	4.3783	4.479	4.6365	4.725	4.959	5.454	-0.2293	0.2293	0.1007	0.1575	0.0885	0.234	0.495
5487	66	425295	4.57213e+06	10.1049	9.3771	0.7278	9.996	10.1347	0.1387	10.309	0.1743	10.384	0.075	10.494	0.11	10.6066	0.1126	10.766	0.1594	Masa de árboles	PINOS 25L	0.7278	0.6189	0.7576	0.9319	1.0069	1.1169	1.2295	1.3889	-0.1089	0.1387	0.1743	0.075	0.11	0.1126	0.1594
5488	67	425545	4.57236e+06	16.073	23.9989	7.92589	18.025	18.3664	0.3414	16.126	-2.2404	16.371	0.245	16.675	0.304	17.1284	0.4534	17.284	0.1556	Masa de árboles	ARBOLES ENORMES 25L	-7.92589	-5.97389	-5.63249	-7.87289	-7.62789	-7.32389	-6.87049	-6.71489	1.952	0.3414	-2.2404	0.245	0.304	0.4534	0.1556
5489	68	425893	4.5736e+06	16.168	19.4007	3.23265	15.126	16.219	1.093	18.567	2.348	18.567	0	18.969	0.402	19.3134	0.3444	17.554	-1.7594	Masa de árboles	arboles cerca parking aviones	-3.23265	-4.27465	-3.18165	-0.833654	-0.833654	-0.431654	-0.087254	-1.84665	-1.042	1.093	2.348	0	0.402	0.3444	-1.7594
5491	69	425712	4.57358e+06	9.318	15.9549	6.63694	10.893	11.654	0.761	12.27	0.616	12.27	0	12.27	0	12.27	0	11.194	-1.076	Masa de árboles	árboles carril bici	-6.63694	-5.06194	-4.30094	-3.68494	-3.68494	-3.68494	-3.68494	-4.76094	1.575	0.761	0.616	0	0	0	-1.076
5492	70	425520	4.57363e+06	10.264	12.7922	2.52817	10.958	11.0749	0.1169	11.17	0.0951	11.26	0.09	11.335	0.075	11.41	0.075	11.489	0.079	Masa de árboles	árboles carril bici	-2.52817	-1.83417	-1.71727	-1.62217	-1.53217	-1.45717	-1.38217	-1.30317	0.694	0.1169	0.0951	0.09	0.075	0.075	0.079
5493	71	425485	4.57371e+06	10.5267	12.8561	2.32939	16.047	17.24	1.193	17.92	0.68	17.92	0	19.045	1.125	19.1244	0.0794	20.108	0.9836	Masa de árboles	árboles 25r	-2.32939	3.19091	4.38391	5.06391	5.06391	6.18891	6.26831	7.25191	5.5203	1.193	0.68	0	1.125	0.0794	0.9836
5494	72	425535	4.57384e+06	18.896	25.395	6.49901	18.896	18.896	0	18.896	0	18.896	0	18.896	0	18.3064	-0.5896	18.3064	0	Masa de árboles		-6.49901	-6.49901	-6.49901	-6.49901	-6.49901	-6.49901	-7.08861	-7.08861	0	0	0	0	0	-0.5896	0
5745	73	422043	4.57045e+06	8.428	13.1337	4.7057	9.8454	10.515	0.6696	11.559	1.044	12.168	0.609	12.684	0.516	12.9966	0.3126	13.268	0.2714	Árbol	pino remolar	-4.7057	-3.2883	-2.6187	-1.5747	-0.965702	-0.449702	-0.137102	0.134298	1.4174	0.6696	1.044	0.609	0.516	0.3126	0.2714
5751	74	422186	4.57043e+06	7.059	10.7354	3.67636	7.356	7.457	0.101	7.587	0.13	8.274	0.687	8.581	0.307	8.8474	0.2664	9.162	0.3146	Árbol		-3.67636	-3.37936	-3.27836	-3.14836	-2.46136	-2.15436	-1.88796	-1.57336	0.297	0.101	0.13	0.687	0.307	0.2664	0.3146
5496	75	425897	4.57366e+06	12.825	19.9854	7.16043	14.415	15.625	1.21	17.059	1.434	17.059	0	17.059	0	17.6876	0.6286	18.233	0.5454	Masa de árboles		-7.16043	-5.57043	-4.36043	-2.92643	-2.92643	-2.92643	-2.29783	-1.75243	1.59	1.21	1.434	0	0	0.6286	0.5454
5498	76	425804	4.57374e+06	14.288	18.9306	4.64263	14.023	14.288	0.265	14.597	0.309	14.705	0.108	14.705	0	15.4206	0.7156	15.606	0.1854	Masa de árboles		-4.64263	-4.90763	-4.64263	-4.33363	-4.22563	-4.22563	-3.51003	-3.32463	-0.265	0.265	0.309	0.108	0	0.7156	0.1854
5729	77	425123	4.57203e+06	5.415	5.98521	0.570213	5.638	5.789	0.151	5.814	0.025	5.876	0.062	5.876	0	6.207	0.331	6.258	0.051	Árbol	arbol 25l	-0.570213	-0.347213	-0.196213	-0.171213	-0.109213	-0.109213	0.221787	0.272787	0.223	0.151	0.025	0.062	0	0.331	0.051
5731	78	425474	4.57228e+06	16.19	17.6566	1.4666	16.095	16.19	0.095	16.19	0	16.256	0.066	16.589	0.333	16.6887	0.0997	16.6887	0	Árbol		-1.4666	-1.5616	-1.4666	-1.4666	-1.4006	-1.0676	-0.967897	-0.967897	-0.095	0.095	0	0.066	0.333	0.0997	0
5740	79	422775	4.5704e+06	19.639	28.2762	8.63724	19.756	19.7562	0.0002	19.756	-0.0002	19.756	0	17.92	-1.836	17.92	0	17.92	0	Árbol		-8.63724	-8.52024	-8.52004	-8.52024	-8.52024	-10.3562	-10.3562	-10.3562	0.117	0.0002	-0.0002	0	-1.836	0	0
5741	80	423098	4.57044e+06	11.195	19.7172	8.52221	11.635	11.8407	0.2057	12.473	0.6323	12.748	0.275	12.869	0.121	13.0931	0.2241	13.246	0.1529	Árbol	palmera playamilitar	-8.52221	-8.08221	-7.87651	-7.24421	-6.96921	-6.84821	-6.62411	-6.47121	0.44	0.2057	0.6323	0.275	0.121	0.2241	0.1529
5742	81	423301	4.57048e+06	9.723	17.5991	7.87607	9.614	9.723	0.109	9.777	0.054	10.209	0.432	10.517	0.308	10.517	0	10.697	0.18	Árbol	palmeras playa	-7.87607	-7.98507	-7.87607	-7.82207	-7.39007	-7.08207	-7.08207	-6.90207	-0.109	0.109	0.054	0.432	0.308	0	0.18
5743	82	423296	4.57048e+06	9.582	17.6722	8.09019	9.425	9.582	0.157	9.6862	0.1042	9.992	0.3058	9.992	0	10.1748	0.1828	10.1748	0	Árbol	palmeras playa	-8.09019	-8.24719	-8.09019	-7.98599	-7.68019	-7.68019	-7.49739	-7.49739	-0.157	0.157	0.1042	0.3058	0	0.1828	0
5746	83	422009	4.57045e+06	9.034	13.8114	4.77741	9.576	9.899	0.323	10.87	0.971	11.703	0.833	12.136	0.433	12.1425	0.0065	12.1425	0	Árbol	arbol remolar	-4.77741	-4.23541	-3.91241	-2.94141	-2.10841	-1.67541	-1.66891	-1.66891	0.542	0.323	0.971	0.833	0.433	0.0065	0
5807	84	424205	4.57122e+06	5.098	9.67373	4.57573	5.098	5.986	0.888	6.97	0.984	7.5	0.53	8.102	0.602	8.102	0	9.289	1.187	Masa de árboles		-4.57573	-4.57573	-3.68773	-2.70373	-2.17373	-1.57173	-1.57173	-0.384731	0	0.888	0.984	0.53	0.602	0	1.187
5808	85	425159	4.57199e+06	7.7379	5.5379	2.2	8.261	8.659	0.398	9.037	0.378	9.402	0.365	9.494	0.092	9.494	0	10.014	0.52	Masa de árboles		2.2	2.7231	3.1211	3.4991	3.8641	3.9561	3.9561	4.4761	0.5231	0.398	0.378	0.365	0.092	0	0.52

## Sheet: Aerodrome Easements
OLS: AERODROME EASEMENTS (runway)
TAKE OFF CLIMB SURFACE	07L	25R	07R	25L	20	2
Distance from the threshold (m.)	60	60	60	60	60
Inner edge width (m.)	180	180	180	180	180
Divergence (%)	12.5	12.5	12.5	12.5	12.5
Maximum width (m.)	1200	1200	1200	1200	1200
Distance between the inner and the outer edge (m.)	15000	15000	15000	15000	15000
Climb/Ascent slope (%)	2	2	2	2	2
Elevation of the inner edge (m.)	2.94	2.41	2.42	2.44	2.03
Elevation of the outer edge (m.)	302.94	302.41	302.42	302.44	302.03
APPROACH	07L	25R	07R	25L	20	2
Distance from the threshold (m.)	60
Inner edge width (m.)	300
Divergence (%)	15
Maximum width (m.)	4800
Distance between the inner and the outer edge (m.)	15000
First segment	Starts at the inner edge
Elevation (m.)	2.47	2.94	2.44	2.42		2.03
Second segment	Starts at 3000 meters from the inner edge
Elevation (m.)	62.47	62.94	62.44	62.42		62.03
Slope (%)	2.5	2.5	2.5	2.5		2.5
Maximum elevation (m.)	254.48	152.94	152.44	152.42		152.03
Aproach distance (m.)	10680	6600	6600	6600		6600
Third segment	Starts at 6660 meters from the inner edge
Elevation (m.)	152.44	152.94	152.44	152.42		152.03
Slope
Distance between the inner and the outer edge	15000	15000	15000	15000		15000
TRANSITION
Slope (%)	14.3
Departs from the elevation of the corresponding runway strip and from the approah surfaces, until reaching 49.32m above the internal horizontal surface
INTERNAL HORIZONTAL SURFACE
Horizontal plane located at a height of 49.32 meters (45 meters above the ARP) defined by the envelope of all the circles centered on the reference points of each runway and with a radius of 4000m
CONICAL SURFACE
Elevation of the inner edge (m.)	49.32
Slope ( for 2000 m) (%)	5
Maximum elevation (m.)	149.32
OBSTACLE PROTECTION	07L	25R	07R	25L	20	2
SURFACE PAPI
Distance from the threshold (m.)	60	60	60	60		60
Inner edge width (m.)	300	300	300	300		300
Divergence (%)	15	15	15	15		15
Distance between the inner and the outer edge (m.)	15000	15000	15000	15000		15000
Slope (%)	3.14	3.37	3.52	3.22		3.22
Elevation of the outer edge (m.)	473.47	508.44	530.44	485.42		485.03

## Sheet: OLS Database
Point	Inside-Outside	Specie	Altitude	OLS 1	Altitude	Vulnerated	OLS 2	Altitude	Vulnerated
					OLS1	Height 1		OLS2	Height 2
11	Outside	Ulmus minor	19.485	Transitional 07L-25R	15.05	4.43	-	-	-
99	Outside	Pinus pinea	9.15	Approach 25R	10.1	-0.384	-	-	-
1206	Outside	Pinus pinea	10.28	Approach 25L	9.53	3.63	Take off climb 07R	9.53	3.63
1220	Outside	Ulmus minor	11.289	Approach 25L	12.01	-0.72	-	-	-
1341	Outside	Arecaceae	9.34	Transitional 07R-25L	9.16	0.18	-	-	-
1368	Outside	Arecaceae	11.389	Approach 02	16.37	-4.98	-	-	-
1373	Outside	Arecaceae	12.875	Approach 02	18.71	-5.83	-	-	-
1396	Inside	Pinus pinea	9.518	Transitional 07R-25L	5.06	4.45	-	-	-
1397	Inside	Pinus pinea	6.747	Approach 07R	5.19	1.55	-	-	-
1423	Outside	Ulmus minor	14.81	Without affection	-	-	-	-	-
4080	Outside	Pinus pinea	149.551	Conical	135.44	14.11	-	-	-
5237	Outside	Ulmus minor	10.022	Approach 25L	4.77	5.25	PAPI 25L	6.2	3.82
5239	Outside	Arecaceae	7.597	Approach 25L	6.54	1.06	Take off climb 07R	6.54	1.06
5246	Outside	Pinus pinea	12.419	Transitional 07R-25L	11.78	0.64	-	-	-
5252	Outside	Tamarindus	4.547	Approach 25L	2.51	2.04	PAPI 25L	2.57	1.98
5253	Outside	Tamarindus	7.365	Approach 25L	3.39	3.97	PAPI 25L	3.99	3.38
5269	Outside	Tamarindus	8.111	Approach 25L	3.51	4.6	PAPI 25L	4.18	-
